# Supplementary material for: Depression score and body mass index mediate the association between dietary vitamin C intake and female infertility: a study based on NHANES 2013–2018
Source: Front Nutr. 2025 Sep 10;12:1650311. doi: 10.3389/fnut.2025.1650311 (PMC12457304; doi:10.3389/fnut.2025.1650311)
Supplement: Supplementary file 2 [file Table_1.xlsx]

## Sheet: Sheet1
Variable	Fertile	Ever infertile	P-Value
	(n = 2100)	(n = 281)
VE (mg), Median (Q₁, Q₃)	7.11 (4.92 - 9.98)	6.79 (4.75 - 10.21)	0.653
VD (mcg), Median (Q₁, Q₃)	2.95 (1.45 - 5.25)	2.80 (1.35 - 4.60)	0.117
Folate (mcg), Median (Q₁, Q₃)	408.25 (294.38 - 562.25)	387.50 (291.00 – 538.00)	0.245
Magnesium (mg), Median (Q₁, Q₃)	250.00 (191.50 - 319.00)	242.50 (183.00 - 312.50)	0.292
Zinc (mg), Median (Q₁, Q₃)	8.75 (6.54 - 11.64)	8.78 (6.47 - 11.21)	0.689
Selenium (mcg), Median (Q₁, Q₃)	97.15 (72.35 - 126.21)	94.55 (70.25 – 126.55)	0.634
